# Supplementary material for: 24 million years of pollination interaction between European linden flowers and bumble bees
Source: New Phytol. 2025 Sep 22;248(4):2111–27. doi: 10.1111/nph.70531 (PMC12529026; doi:10.1111/nph.70531)
Supplement: Supplementary file 2 — Table S1 The flower morphology of recent and fossil Tilia flowers. Table S2 The pollen morphology and ultrastructure of recent and fossil Tilia. Table S3 The fossil record of Malvaceae flowers. Table S4 The macroflora of Enspel. Table S5 The microflora of Enspel. Table S6 The fossil flora of Enspel. Table S7 Systematic list of micro‐ and macrofloral elements from Enspel and their ecological characteristics. Table S8 Vegetation units of the Enspel paleoflora. Please note: Wiley is not responsible for the content or functionality of any Supporting Information supplied by the authors. Any queries (other than missing material) should be directed to the New Phytologist Central Office. [file NPH-248-2111-s002.xlsx]

## Sheet: Introduction
Supporting Information, Tables S1-S8
Christian Geier, Michael S. Engel, Johannes M. Bouchal, Silvia Ulrich, Jürg Schönenberger, Dieter Uhl, Torsten Wappler, Sonja Wedmann, Loup Boudet, Friðgeir Grímsson
24 million years of pollination interaction between European linden flowers and bumble bees
Article acceptance date: 7 August 2025

## Sheet: S1 Flower Morphology
Table S1. The flower morphology of recent and fossil Tilia flowers
	Section (sensu Pigott 2012)	Geographic group	Perianth shape (Bowl shaped [flat]/ cup shaped)	Perianth diameter [mm]	Perianth lengt (sideview) [mm]	Perianth width (sideview) [mm]	Sepals [length × width in mm ]	Sepal shape	Trichomes on sepals [mm]	Petals [length × width]	Stamens [no.; mm]	Ovary [shape; mm]	Trichomes on ovary
Tilia magnasepala C.Geier et Schönenb. sp. nov.	n.a.	n.a.	bowl and cup shaped (an intermidiate form)	15.4–17.9	6.7–8.8	6.2–8.7	6.1–6.7 x 3.8–4.1	ovate, triangular	simple, sometimes bundle of two, esp. at base (adaxial), 0.5 lonh; margins abaxial with trichomes	5.8–6.6 x 1.5–2	>5; 2.6–3.6 (anthers ca. 1.3 )	spherical; 2–3 wide and 1.5–2.6 high	simple
Tilia americana L.	Anastraea	N + C. A.	cup shaped	9–20	ca. 9.9	ca. 9.1	8–9.5 x 3–3.5	lanceolate	stellate; simple (abaxial, basally [this study])	10–11 x 3–4	50–60; 4.5–5.5	spherical; ca. 3.5	stellate
Tilia amurensis Rupr.	Anastraea	E. A	bowl shaped	11–14	ca. 4.6	ca. 13	5x2	ovate, acute	stellate (abaxial)	5–6 x 1.5	30–35; 5–7	/; 3.5	silky tomentose simple, short
Tilia callidonta Hung T.Chang	Astrophilyra	E. A	cup shaped	7–9	ca. 9.6	ca. 9.6	6–7 x 2.6–3.2	ovate, acute	stellate (abaxial)	8–10 x 2.5–3	34–38; 3.5–4.5	spherical; 3	dense tomentum
Tilia chinensis Maxim.	Astrophilyra	E. A	cup shaped	7–9	ca 9.3	ca. 14.2	6–7.5 x 1.8–2.7	broadly ovate	stellate	8.2–10 x 2–2.4	34–36; 3.5–6	spherical, longitudinal ridges; 3–3.3	/ (no info in Pigott 2012)
Tilia chingiana Hu & W.C.Cheng	Astrophilyra	E. A	cup shaped	8–10	ca. 9.3	ca. 8.9	6–6.4 x 2.1–2.6	ovate, acute	stellate (abaxial)	9.2–9.6 x 2.4–2.5	48–50; 2–4	obovoid; 2.8–3 x 2–2.2	/ (no info in Pigott 2012)
Tilia concinna Pigott	Astrophilyra	E. A	cup shaped	10–15	ca. 8.5	ca. 10.2	5–6 x 2.5–2.8	ovate	stellate (abaxial)	7–8 x 1.9–2	ca. 40; 3.5–5	spherical; 2.5–3	stellate
Tilia cordata Mill.	Anastraea	E + W. A	bowl shaped	12–15	ca. 6.7	ca. 12.5	4.5–5.1 × 2.2–2.7	ovate, acute, boat shaped	stellate	6.5–7.2 × 1.5–1.8	20–30; 6.5–8.2	spherical; 1.8–2.2	fasciculate,dense and long; (stellate in subsp. sibirica)
Tilia dasystyla Steven	Anastraea	E + W. A	bowl shaped	11–16	ca. 8	ca 16	4–6 × 2–3	elliptical, ovate	glabrous, hairy margins (abaxial); dense simple hairs covering nectary (adaxial)	5–9 x 1.2–2.7	35–45; 6–8.5	spherical; 2.5–3	tomentum, fasciculate
Tilia endochrysea Hand.-Mazz. (Pigott 2006)	Endochrysea	E. A	cup shaped	ca. 15	ca. 13	ca 14	8–9 x 4	ovate, acute, boat shaped	stellate (abaxial); dense long hairs (adaxial)	9.5–11 x 1.9–3.6	ca 40; 3–3.5	spherical; ca 3	white tomentose
Tilia henryana Szyszył.	Henryana	E. A	cup shaped	7–8.5	ca. 5.4	ca. 6.7	3.7–3.9 x 2.2–2.4	ovate, acute	stellate	4.9–5.2x ca. 1	20–25; 3.4–4.5	spherical; 0.9–1.6	tomentose
Tilia japonica (Miq.) Simonk.	Anastraea	E. A	bowl shaped	11–14	ca. 10	ca. 16	4–4.0 x 2–2.2	ovate, acute	stellate (margins)	6.2–8.2 x 1.5–1.9	ca. 25; 8–11	spherical; 2–3	fasciculate
Tilia kiusiana Makino & Shiras.	Anastraea	E. A	cup shaped	5–6	ca. 6	ca. 5	4.1–4–3 x 1.5–1.8	ovate, acute	stellate	4.9–5.2 x 1.6–2	15–20; 2.2–3	ovoid; Ø1.2; 1.8–2 long	fasciculate
Tilia mandshurica Rupr. & Maxim.	Astrophilyra	E. A	cup shaped	14–17	ca. 9	ca. 12.5	5.1–6.1 x 1.9–2.4	ovate, acute	tomentose (abaxial)	8 x 2	ca. 60; 2.5–3.5	spherical; 3–3.7	densely, long hairs
Tilia maximowicziana Shiras.	Astrophilyra	E. A	cup shaped	10–11	ca. 9.5	ca. 8.8	5.2–7.8 x 3.1–4.4	ovate, boat shaped	sparse indumentum	8.1–9.4 x 2.5–3	46–48; 4.4–5.7	spherical; ca. 3.3	simple, long hairs
Tilia miqueliana Maxim.	Astrophilyra	E. A	cup shaped	7.5–8	ca. 6	ca. 7	4.2–4.4 x 2.4–2.5	ovate	stellate; club-shaped	5.5–5.3 x 2.4–2.6	45–45; ca. 2	spherical; ca. 2.6	dense long hairs along 5 lines, short hairs on surface between
Tilia mongolica Maxim.	Anastraea	E. A	bowl shaped	11–13	ca. 5.8	ca. 12.5	5.7 x 3.6	ovate, acute	glabrous to stellate indumentum (abaxial)	8.5–9.8 x 2	36–45; 6.4–7.8	spherical; 2–2.1	/ (no info in Pigott 2012)
Tilia nobilis Rehder & E.H.Wilson	Astrophilyra	E. A	cup shaped	ca. 15	ca. 8.8	ca. 10	5–6 x 2.8–3	ovate, subacute boatshaped	stellate	8–9 x 2.4–2.5	22–25; 5–6	spherical; 4–4.2	tomentose
Tilia oliveri Szyszył.	Astrophilyra	E. A	cup shaped	ca. 14	ca. 9	ca. 10	5 x 2.4	broadly ovate, acute	stellate	7–7.5 x 1.5–1.7	45–50; ca 3.6	spherical; 2.4–2.6	tomentose
Tilia paucicostata Maxim.	Anastraea	E. A	cup shaped	10–13	ca 8	ca 5.9	4–4.6 x 2.2	ovate, acute	glabrous, but stellate indumentum at margins (abaxial)	4.5–7x2.1–2.8	25–30; 1.8–3.1	ellipsoidal to spherical; 2	stellate, double hairs on style
Tilia platyphyllos Scop.	Anastraea	E + W. A	bowl shaped	12–17	ca. 7.8	ca. 14.8	5–6 x 3	ovate, acute, shallowly boat shaped	glabrous, but stellate indumentum at margins (abaxial)	6–10x2–3	38–46; 7–11	spherical to ovoid; 1.5–3.6 mm	fasciculate
Tilia tomentosa Moench	Astrophilyra	E + W. A	cup shaped	7–9	ca. 8.7	ca. 10.9	4.7–5.8 x 2.2–2.9	triangular	stellate (abaxial); margin tomentose, long hairs (adaxial; esp. basaly at nectary)	4.8–8.4 x 1.8–2.6	45–48; 2.7–4.5	ovoid	simple
Tilia tuan Szyszył.	Astrophilyra	E. A	cup shaped	6–9	ca. 10.6	ca. 9.6	6–7 x 3.5–4	ovate-triangular	stellate (abaxial)	7.5–8.5 x 2–3	38–42; 4–6	spherical; 3.5–4	tomentose
Listed species according to Pigott 2012. Information gathered from Pigott 2012, either from the text or from drawings provided. If additional sources have been used it is stated. N.a.= not available. Bold fond indicates similarity between the fossil Tilia magnasepala and the extant species. A light yellow background indicates good overall similarity between the fossil and extant species. Dark yel…
Pigott, D. (2012). Lime-trees and basswoods: a biological monograph of the genus Tilia. Cambridge University Press.
Pigott, D. (2006). 550. Tilia endochrysea: Tiliaceae. Curtis's Botanical Magazine, 23(1), 56-61.

## Sheet: S2 Pollen Morph. & Ultrastruct.
Table S2. The pollen morphology and ultrastructure of recent and fossil Tilia
														Costa (wall thickening around endoaperture)			Ornamentation				Exine ultrastructure TEM
		Section (sensu Pigott 2012)	Geographic group	Pollen dispersal unit	Size class	Polar axis LM	Equatorial diameter LM	Polar axis SEM	Equatorial diameter SEM	P/E ratio	Outline/shape	Aperture condition	No. of apertures	Shape LM	Measurmets LM (thickness [t,t´] × width [w])	Angle [α] (fig.1)	LM	SEM	Supratectal elements (SEM)	Pollen wall thickness (LM) [µm]	Tectum	Infratectum	Foot layer	Endexine	Exine	Refernce
Species of Tilia	Tilia magnasepala C.Geier et Schönenb. sp. nov. NHMMZ PB 2017/5055-LS, NHMMZ PB 2013/5272-LS, NHMMZ PB 2014/5218-LS, NHMMZ PB 2017/5564-LS	N.A.	N.A.	monad	medium	17–22 µm	31–42 µm	\	27–36 µm	oblate	convex-triangular/ circular	brevicolporate	3	lens/crescent shaped	2.1–3.8 × 8–9	right to obtuse	reticulate	microreticulate, perforate	striae	1.3–1.8 µm;S≥N	0.27–0.33; semitectum	0.39–0.42; columellate	0.32–0.48; thick, continuous-compact; thickening towards apertures	ca. 0.06; continuous to spongy; thickening towards apertures	1.13–1.29	this study: Figs 3, S1-S4
	Tilia americana L.	Anastraea	N + C. A.	monad	medium	17–20 µm	34–44 µm	ca. 24	32–38 µm	oblate	convex-triangular/ circular	brevicolporate	3	lens/crescent shaped	2.1–4 × 10–14	obtuse	reticulate	nano-to microreticulate, perforate	striae	1.9–2.5; S≥N	0.58–0.65; semitectate	0.5–0.65; columellate	0.82–0.93; thick, continuous	0.11–0.16; thin, discontinuous, thickened towards aperture	2.09–2.28	Beug 2004; Li et al. 2010; Auer et al. 2024; Geier et al. 2025
	Tilia amurensis Rupr.	Anastraea	E. A	monad	medium	24–35	41–47	16-18	29-31	oblate	convex-triangular/ circular	brevicolporate	3	lens/crescent shaped	ca. 4.8		reticulate	nano-to microreticulate, perforate	\	ca. 2.5; S=N	N.O.	N.O.	N.O.	N.O.	N.O.	Zhang and Chen 1984; Li et al. 2010; Strebler 2022
	Tilia chinensis Maxim.	Astrophilyra	E. A	monad	medium	18–36 µm	36–52 µm	N.O.	32–36 µm	oblate	convex-triangular/ circular	brevicolporate	3	lens/crescent shaped	3.8–5 × 11.8–16	right to obtuse	reticulate, scabrate	nano-to microreticulate, perforate	\	1.6–2.5; S≥N	0.3–0.32; semitectate	0.39–0.44; columellate	0.61–0.69; thick, continuous	< 0.1; thin, discontinuous, thickened towards aperture	1.41–1.56	IBSCIB-CAS 1982; Zhang and Chen 1984; Geier et al. 2024a; Geier et al. 2025
	Tilia cordata Mill.	Anastraea	E + W. A	monad	medium	19–21 µm	30–39 µm	21-22	27–42 µm	oblate	convex-triangular/ circular	brevicolporate	3	lens/crescent shaped	2.3–4 × 10–13.5	obtuse	reticulate	nano-to microreticulate, perforate	\	1.6–2.2; S≥N	0.37–045; semitectate	0.53–0.73; columellate	0.62–0.71; thick, continuous	< 0.1; thin, discontinuous, thickened towards aperture	0.9–1.65	Beug 2004; Li et al. 2010; Halbritter et al. 2024a; Geier et al. 2025;
	Tilia endochrysea Hand.-Mazz.	Endochrysea	E. A	monad	medium	19–25 µm	33–36 µm		27–30 µm	oblate	convex-triangular/ circular	brevicolporate	3	lens/crescent shaped	2.9–4.2 × 8.7–10	obtuse	reticulate	nano-to microreticulate, perforate	striae	1.6–2.2; S≥N	0.27–0.37; semitectate	0.31–0.47; columellate	0.65–0.74; thick, continuous	< 0.1; thin, discontinuous, thickened towards aperture	1.49–1.59	Geier et al. 2024b; Geier et al. 2025
	Tilia henryana Szyszył.	Henryana	E. A	monad	medium	19–31	38–46	22-25	37-39	oblate	convex-triangular/ circular	brevicolporate	3	lens/crescent shaped	ca. 6.9	right to obtuse	reticulate	nano-to microreticulate, perforate		ca. 1.9; S=N	N.O.	N.O.	N.O.	N.O.	N.O.	Zhang and Chen 1984; Li et al. 2010; Strebler 2022; Geier et al 2024f
	Tilia japonica (Miq.) Simonk.	Anastraea	E. A	monad	medium	17–32 µm	31–40 µm	ca. 22	25–34 µm	oblate	convex-triangular/ circular	brevicolporate	3	lens/crescent shaped	3–4.3 × 9.3–11.5	right to obtuse	reticulate	nano-to microreticulate, perforate	\	1.8–2.0; S≥N	0.28–0.37; semitectate	0.51–0.56; columellate	0.53–0.6; thick, continuous	0.11-0.13; thin, discontinuous, thickened towards aperture	1.47–1.55	Zhang and Chen 1984; Miyoshi et al. 2011; Geier et al. 2024c; Geier et al. 2025
	Tilia kiusiana Makino & Shiras.	Anastraea	E. A	monad	medium	16-28	31-36	ca. 19	27-31	oblate	convex-triangular/ circular	brevicolporate	3	lens/crescent shaped		N.O.	reticulate	nano-to microreticulate, perforate			N.O.	N.O.	N.O.	N.O.	N.O.	Miyoshi et al. 2011
	Tilia mandshurica Rupr. & Maxim.	Astrophilyra	E. A	monad	medium	24–32	38–44	23-25	42-46	oblate	convex-triangular/ circular	brevicolporate	3	lens/crescent shaped	ca. 4.4	N.O.	reticulate	nano-to microreticulate, perforate		ca. 2.5; S=N	N.O.	N.O.	N.O.	N.O.	N.O.	Zhang and Chen 1984; Li et al. 2010
	Tilia maximowicziana Shiras.	Astrophilyra	E. A	monad	medium	20-37	34-47		34-38	oblate	convex-triangular/ circular	brevicolporate	3	lens/crescent shaped		N.O.	reticulate	nano-to microreticulate, perforate			N.O.	N.O.	N.O.	N.O.	N.O.	Miyoshi et al. 2011
	Tilia miqueliana Maxim.	Astrophilyra	E. A	monad	medium	18–36 µm	32–52 µm	17-24	28–41 µm	oblate	convex-triangular/ circular	brevicolporate	3	lens/crescent shaped	3.3–4.8 × 11.5–14	obtuse	reticulate	nano-to microreticulate, perforate	\	2.2–2.6; S≥N	0.33–0.46; semitectate	0.48–0.58; columellate	0.76–0.93; thick, continuous	< 0.1; thin, discontinuous, thickened towards aperture	1.86–1.91	IBSCIB-CAS 1982; Zhang and Chen 1984; Li et al. 2010; Miyoshi et al. 2011; Geier et al. 2024d; Geier et al. 2025
	Tilia mongolica Maxim.	Anastraea	E. A	monad	medium	20–28 µm	34–43 µm	22-26	32–38 µm	oblate	convex-triangular/ circular	brevicolporate	3	lens/crescent shaped	3.2–4.8 × 10.5–13	right to obtuse	reticulate	nano-to microreticulate, perforate	\	1.8–2.5; S≥N	0.36–0.59; semitectate	0.43–0.67; columellate	0.68–0.77; thick, continuous	< 0.1; thin, discontinuous, thickened towards aperture	1.59–1.77	Li et al. 2010; Geier et al. 2024e; Geier et al. 2025
	Tilia nobilis Rehder & E.H.Wilson	Astrophilyra	E. A	monad	medium	26–35	44–51		\	oblate	convex-triangular/ circular	brevicolporate	3	lens/crescent shaped	ca. 5.1	obtuse	reticulate	N.O.		ca. 2.5; S=N	N.O.	N.O.	N.O.	N.O.	N.O.	Zhang and Chen 1984
	Tilia oliveri Szyszył.	Astrophilyra	E. A	monad	medium	24–32 µm	38–45 µm		\	oblate	convex-triangular/ circular	brevicolporate	3	lens/crescent shaped	ca. 5.3	N.O.	reticulate	N.O.		ca. 2.5; S=N	N.O.	N.O.	N.O.	N.O.	N.O.	Zhang and Chen 1984
	Tilia paucicostata Maxim.	Anastraea	E. A	monad	medium	22–28	37–45	22-23	37-39	oblate	convex-triangular/ circular	brevicolporate	3	lens/crescent shaped	ca. 5.1	obtuse	reticulate	nano-to microreticulate, perforate		ca. 2.5; S=N	N.O.	N.O.	N.O.	N.O.	N.O.	Zhang and Chen 1984; Li et al. 2010
	Tilia platyphyllos Scop.	Anastraea	E + W. A	monad	medium	16–32 µm	29–46 µm	21-22	31–41 µm	oblate	circular, convex triangular	brevicolporate	3	lens/crescent shaped	3.1–6 × 13.3–15.7	obtuse	reticulate	nano-to microreticulate, perforate	\	1.7–2.4; S≥N	0.40–0.45; semitectate	0.64–0.72; columellate	0.67–0.74; thick, continuous	< 0.1; thin, discontinuous, thickened towards aperture	1.82–1.96	Zhang and Chen 1984; Beug 2004; Perveen et al. 2004; Li et al. 2010; Halbritter et al. 2024b; Geier et al. 2025
	Tilia tomentosa Moench	Endochrysea	E + W. A	monad	medium	21–23 µm	34–41 µm	21-22	31–42 µm	oblate	circular, convex triangular	brevicolporate	3	lens/crescent shaped	2.8–3.9 × 9–13	obtuse	reticulate	nano-to microreticulate, perforate	striae	1.7–2.0; S≥N	0.44–0.50; semitectate	0.52–0.61; columellate	0.70–0.76; thick, continuous	0.11–0.12; thin, discontinuous, thickened towards aperture	1.69–1.82	Beug 2004; Li et al. 2010; Sam et al. 2024; Geier et al. 2025
	Tilia tuan Szyszył.	Astrophilyra	E. A	monad	medium	26–31 µm	40–47 µm		\	oblate	circular, convex triangular	brevicolporate	3	lens/crescent shaped	ca. 5.7	N.O.	reticulate	nano-to microreticulate, perforate	\	ca. 2.5; S=N	N.O.	N.O.	N.O.	N.O.	N.O.	Zhang and Chen 1984
Fossil Bombus species with adhering pollen of Tilia magnasepala	Bombus (Kronobombus) messegus Engel & Wappler, sp. nov. NHMMZ PE 2001/5215-LS NHMMZ PE 1995/5243-LS NHMMZ PE 1995/5314-LS NHMMZ PE 1995/5321-LS NHMMZ PE 1995/8792-LS	N.A.	N.A.	monad	medium	\	31–41	\	27–37	oblate	circular, convex triangular	brevicolporate	3	lens/crescent shaped	2.8–4 x 9–12	right to obtuse	reticulate	nano-to microreticulate, perforate	striae	1.6–2; S=N	N.O.	N.O.	N.O.	N.O.	N.O.	this study
	Bombus (Timebombus) palaeocrater Engel & Wappler, sp. nov. NHMMZ PE PE1997/6137-LS	N.A.	N.A.	monad	medium	\	31–35	\	29–31	oblate	circular, convex triangular	brevicolporate	3	lens/crescent shaped	2.6–3.3 x 8–9	right to obtuse	reticulate	nano-to microreticulate, perforate	striae	1.6–1.8; S=N	N.O.	N.O.	N.O.	N.O.	N.O.	this study
	Auer W., Geier C., Bouchal J., Grímsson F. 2024. Tilia americana. In: PalDat - A palynological database. https://www.paldat.org/pub/Tilia_americana/306663; accessed 2024-05-06
	Beug, H.J., 2004. Leitfaden der Pollenbestimmung für Mitteleuropa und angrenzende Gebiete. Dr. Friedrich Pfeil, Munich.
	Geier C., Bouchal J., Grímsson F. 2024a. Tilia chinensis. In: PalDat - A palynological database. https://www.paldat.org/pub/Tilia_chinensis/306674; accessed 2024-05-06
	Geier C., Bouchal J., Grímsson F. 2024b. Tilia endochrysea. In: PalDat - A palynological database. https://www.paldat.org/pub/Tilia_endochrysea/306676; accessed 2024-05-06
	Geier C., Bouchal J., Grímsson F. 2024c. Tilia japonica. In: PalDat - A palynological database. https://www.paldat.org/pub/Tilia_japonica/306664; accessed 2024-05-06
	Geier C., Bouchal J., Grímsson F. 2024d. Tilia miqueliana. In: PalDat - A palynological database. https://www.paldat.org/pub/Tilia_miqueliana/306675; accessed 2024-05-06
	Geier C., Bouchal J., Grímsson F. 2024e. Tilia mongolica. In: PalDat - A palynological database. https://www.paldat.org/pub/Tilia_mongolica/306670; accessed 2024-05-06
	Geier C., Bouchal J., Grímsson F., Lüdi-Socin A., Stebler T. 2024f. Tilia henryana. In: PalDat - A palynological database. https://www.paldat.org/pub/Tilia_henryana/306773; accessed 2024-12-12
	Halbritter H., Heigl H., Auer W., Gastaldi C., Geier C., Bouchal J., Grímsson F. 2024a. Tilia cordata. In: PalDat - A palynological database. https://www.paldat.org/pub/Tilia_cordata/306671; accessed 2024-05-06
	Halbritter H., Hesse M., Heigl H., Auer W., Geier C., Bouchal J., Grímsson F. 2024b. Tilia platyphyllos. In: PalDat - A palynological database. https://www.paldat.org/pub/Tilia_platyphyllos/306672; accessed 2024-05-06
	IBSCIB-CAS (Institute of Botany and South China Institue of Botany - China Academy of Science). 1982. Angiosperm pollen flora of tropical and subreopical China. Beijing: Science Press.
	Li, T.Q.; Cao, H.J.; Kang, M.S.; Zhang, Z.X.; Zhao, N.; Zhang, H. Pollen Flora of China Woody Plants by SEM; Science Press: Beijing, China, 2010; 1233p.
	Miyoshi, N., Fujiki, T., & Kimura, H. 2011. Pollen flora of Japan. Sapporo: Hokkaido University Press.
	Perveen, A., Grafström, E., & El-Ghazaly, G. (2004). World Pollen and Spore Flora 23. Malvaceae Adams. Pp Subfamilies: Grewioideae, Tilioideae, Brownlowioideae. Grana, 43(3), 129-155.
	Sam S., Heigl H., Auer W., Geier C., Bouchal J., Grímsson F. 2024. Tilia tomentosa. In: PalDat - A palynological database. https://www.paldat.org/pub/Tilia_tomentosa/306673; accessed 2024-05-06
	Stebler Th. (2022) Tilia henryana. In: Pollen-Wiki (23. Mai 2024), https://pollen.tstebler.ch/MediaWiki/index.php?title=Tilia_henryana .
	N.a.= not available
	N.O.= not observed
	Bold measurments/characters indicate high similarity between the fossil and extant pollen

## Sheet: S3 Fossil Malvaceae Flowers
Table S3. The fossil record of Malvaceae flowers
Subfamily	Fossil	Age	Country	References for fossil and age	in situ pollen	notes
Bombacoideae
	Eriotheca prima Duarte	Eocene	Brazil	Duarte, 1974; Mello et al. 2000	no pollen extracted
	Bombax sepultiflorum Saporta	Oligocene	France	Saporta 1862, 1873, 1877	no pollen extracted
	Bombax asiatica Hazra, Bera et Khan	Pliocene	India	Hazra et al., 2023	no pollen extracted
Sterculioideae
	Florissantia ashwilli Manchester	Eocene and Oligocene	USA	Manchester 1992	in situ pollen
	F. quilchenensis (Mathewes & Brooke) Manchester	Eocene	Canada and USA	Manchester 1992	no pollen extractable
	F. speirii (Lesquereux) Manchester	Eocene/Oligocene	USA	Manchester 1992	in situ pollen
	F. sikhote-alinensis (Kryshtofovich) Manchester	Miocene	Russia	Kryshtofovich 1921; Manchester 1999	pollen extraction not atempted; fossil lost
Tilioideae
	Tilioideae Type A-D	Eocene	Germany	Geier et al. 2025; Kaboth-Bar et al. 2024	in situ pollen
	Tilia parvulifolia H. V. Smith	late Eocene to early Oligocene	USA	Hall and Swain 1971; Manchester 1994	pollen extraction not atempted
	Tilia magnasepala sp. nov. C.Geier et Schönenb.	Oligocene	Germany	this study	investigated	this study
	Tilia sp.	Oligocene	England	Chandler 1957	Anthers	LM micrographs suggest potential affiliation with Craigia
	Craigia bronnii (Unger) Z. Kvaček, Bůžek et Manchester [including Burretia instructa (R. Potonié ) Mai and B. insculpta (Mai) Mai ]	Miocene	Germany and Czech Repubic	Mai, 1961; Mai and Walther, 1991; Pingen and Gregor, 1994; Mai, 2000; Pingen et al. 2001; Kvaček et al. 2002; Zetter et al. 2002; Kvaček, 2004; Geier et al. 2025;	in situ pollen
Chandler, M. E. J. (1957). The Oligocene flora of the Bovey Tracey lake basin, Devonshire. Bulletin of the British Museum (Natural History) Geology 3 (3), 71-124. https://doi.org/10.5962/p.313850
De Saporta, G. 1862. Etudes sur la vegetation du sud-est de la France a l'epoque Tertiaire. Annales des sciences naturelles. Botanique 17: 191-311, (4th series), pls. 1-14.
De Saporta, G. 1873. Etudes sur la vegetation du sud-est de la France a l'poque Tertiaire. Annales des sciences naturelles. Botanique 17: 23-146, (5th series), pl. 6-18.
De Saporta, G. 1877. Le Périodes Végétales de L’Epoque Tertiaire. In: La Nature. Revue des Sciences et de leurs Applications aux arts et à L’industrie. Journal Hebdomadaire Illustre. 403-408. Masson: Paris, France.
Duarte L. 1974. Sobre uma flor de Bombacaceae da Bacia Terciária de Fonseca MG. Anais da Academia Brasileira de Ciências 46, 407–411.
Geier C, Ulrich S, Bouchal JM, Zetter R, Ngô Muller V, Jacobs BF, Uhl D, Grímsson F. 2025. Morphology and ultrastructure of Tilioideae pollen: how to differentiate Craigia, Mortoniodendron, and Tilia. Botanical Studies 66: 15. https://doi.org/10.1186/s40529-025-00463-1
Hall, J. W., & Swain, A. M. (1971). Pedunculate bracts of Tilia from the Tertiary of western United States. Bulletin of the Torrey Botanical Club, 95-100.
Hazra T., Bera S., Khan A. 2023. First fossil mallow flower from Asia. International Journal of Plant Sciences 184, 106-121.
Kaboth-Bahr, S., Schmitt, C., Bauersachs, T., Zeeden, C., Wonik, T., Schandl, J., Lenz, O., Wedmann, S., Vasiliev, I., Bahr, A., Pross, J., Mulch, A., & Lourens, L. (2024). Improved chronostratigraphy for the Messel Formation (Hesse, Germany) provides insight into early to middle Eocene climate variability. Newsletters on Stratigraphy, 57(2), 153 - 170. https://doi.org/10.1127/nos/2024/0799
Kryshtofovich, A. N. 1921. Tertiary Plantsof the Amgu River of the Primorye Region Collected by A. G. Kuznetsov. Materialson Geology and Mineral Resources of the Far East. No. 15: 1-15.
Kvaček Z. 2004. Early Miocene records of Craigia (Malvaceae s.l.) in the Most Basin, North Bohemia – whole plant approach. Journal of the Czech Geological Society 49, 161-171.
Kvaček Z., Manchester S.R., Zetter R., Pingen M. 2002. Fruits and seeds of Craigia bronnii (Malvaceae - Tilioideae) and associated flower buds from the late Miocene Inden Formation, Lower Rhine Basin, Germany. Review of Palaeobotany and Palynology 119, 311-324.
Mai, D.H., 1961. Über eine fossile Tiliaceen-Blüte und tilioiden Pollen aus dem deutschen Tertiär. Geol. Beih. 32, 54-83.
Mai, D.H., 2000. Die untermiozänen Floren aus der Spremberger Folge und dem II. Flözhorizont der Lausitz. III. Palaeontogr. B 253, 1-106.
Mai, D.H., Walther, H., 1991. Die oligozänen und untermiozänen Floren NW Sachsens und des Bitterfelder Raumes. Abhandl. Staatl. Mus. Mineral. Geol. Dresd. 38, 1-230.
Manchester S. 1992. Flowers, fruits, and pollen of Florissantia, an extinct malvalean genus from the Eocene and Oligocene of western North America. Am J Bot 79:996–1008.
Mello CL, Bergqvist LP, Sant’Anna LG. 2000. Fonseca, MG. Vegetais fósseis do Terciáro brasileiro. In: C Schobbenhaus, DA Campos, ET Queiroz, M Winge, M Berbert-Born, eds. Sítios Geológicos e Paleontológicos do Brasil 86, 73-79. https://sigep.eco.br/sitio086/sitio086english.htm
Pingen M, Gregor H-J 1994. Neue Pflanzenfossilien aus den niederrheinischen Tertiaär. VIII. Tilia gieskei nov. sp.—der erste fossile Blütenfund aus dem Tagebau Hambach. Doc Nat 89:1–8.
Pingen M, Z Kvaček, Manchester SR 2001. Früchte und Samen von Craigia bronnii aus dem Obermiozän von Hambach (Niederrheinische Bucht-Deutschland). Doc Nat 138:1–7.
Zetter R., Weber M., Hesse M., Pingen M. 2002. Pollen, pollenkit, and orbicules in Craigia bronnii flower buds (Tilioideae, Malvaceae) from the Miocene of Hambach, Germany. International Journal of Plant Sciences 163, 1067-0171.

## Sheet: S4 Macroflora
Table S4. The macroflora of Enspel
Taxon	Original affiliation	Organ	References
Ferns and allies
Bryophyta gen. et sp. indet.	Bryophyta aff. Fontinalis	Nvl	Köhler and Uhl (2014; p. 7, pl. 1, figs 1–3)
Pronephrium stiriacum	Thelypteridaceae, Pronephrium	F	Köhler and Uhl (2014; p. 7, pl. 1, fig. 5)
Rumohra recentior	Dryopteridaceae, Rumohra	F	Köhler and Uhl (2014; p. 7, pl. 1, fig. 4, textfig. 3A, B)
Gymnosperms
Pinus sp.	Pinaceae, Pinus	D	Köhler and Uhl (2014; p. 8, pl. 2, fig. 1)
Taxus sp.	Taxaceae, Taxus	Nd, C	Köhler and Uhl (2014; p. 8, pl. 1, figs 6, 7)
Tetraclinis salicornioides	Cupressaceae, Tetraclinis	Fb, C	Köhler and Uhl (2014; p. 8, pl. 2, figs 2, 3; pl. 15, figs 4–7)
Cephalotaxus miocenica	Cephalotaxaceae, Cephalotaxus	D	Köhler and Uhl (2014; p. 9, pl. 2, figs 4, 5)
Angiosperms
Liriodendron fragilis	Magnoliaceae, Liriodendron	D	Köhler and Uhl (2014; p. 10, pl. 2, figs 6, 7)
Liriodendron proaccinii	Magnoliaceae, Liriodendron	L	Köhler and Uhl (2014; p. 10, pl. 2, figs 8, 9)
Magnolia burseracea	Magnoliaceae, Magnolia	D	Köhler and Uhl (2014; p. 11, pl. 2, figs 10, 11; pl. 3, figs 1, 2)
Magnolia kristinae	Magnoliaceae, Magnolia	L	Köhler and Uhl (2014; p. 11, pl. 3, fig. 3)
Daphnogene cinnamomifolia f. innamomifolia	Lauraceae	L, C	Köhler and Uhl (2014; p. 12, pl. 3, fig. 5)
Daphnogene cinnamomifolia f. lanceolata	Lauraceae	L, C	Köhler and Uhl (2014; p. 12, pl. 3, fig. 4; pl. 15, figs 8, 9)
Laurophyllum medimontanum	Lauraceae	L	Köhler and Uhl (2014; p. 13, pl. 3, fig. 6; textfig. 4C, D)
Laurophyllum pseudoprinceps	Lauraceae	L	Köhler and Uhl (2014; p. 13, pl. 3, fig. 7; textfig. 4A, B)
Laurophyllum sp.	Lauraceae	L	Köhler and Uhl (2014; p. 14, pl. 4, fig. 1)
Mahonia sp.	Berberidaceae, Mahonia	L	Köhler and Uhl (2014; p. 14, pl. 4, fig. 2)
Meliosma wetteraviensis	Sabiaceae, Meliosma	D	Köhler and Uhl (2014; p. 14, pl. 4, figs 9, 10)
Cercidiphyllum crenatum	Cercidiphyllaceae, Cercidiphyllum	L	Köhler and Uhl (2014; p. 15, pl. 4, fig. 3; textfig. 5)
Cercidiphyllum helveticum	Cercidiphyllaceae, Cercidiphyllum	D	Köhler and Uhl (2014; p. 15, pl. 4, fig. 4)
Platanus neptuni	Platanaceae, Platanus	L	Köhler and Uhl (2014; p. 16, pl. 4, fig. 5)
Ulmus carpinoides	Ulmaceae, Ulmus	L	Köhler and Uhl (2014; p. 16, pl. 4, figs 6, 7)
Ulmus fischeri	Ulmaceae, Ulmus	L	Köhler and Uhl (2014; p. 17, pl. 4, fig. 8; pl. 5, fig. 6; textfig. 6)
Zelkova zelkovaefolia	Ulmaceae, Zelkova	L	Köhler and Uhl (2014; p. 18, pl. 5, figs 2, 3; textfig. 7)
Carya serrifolia	Juglandaceae, Carya	L	Köhler and Uhl (2014; p. 19, pl. 5, fig. 4; textfig. 8)
Carya quadrangula	Juglandaceae, Carya	D	Köhler and Uhl (2014; p. 20, pl. 6, fig. 1)
Cyclocarya sp.	Juglandaceae, Cyclocarya	L	Köhler and Uhl (2014; p. 20, pl. 5, figs 5, 6; pl. 6, fig. 2; textfig. 9)
Cyclocarya cyclocarpa	Juglandaceae, Cyclocarya	D	Köhler and Uhl (2014; p. 21, pl. 6, fig. 3)
Engelhardia orsbergensis	Juglandaceae, Engelhardia	L	Köhler and Uhl (2014; p. 22, pl. 6, figs 5, 6)
Juglans acuminata	Juglandaceae, Juglans	L	Köhler and Uhl (2014; p. 22, pl. 6, fig. 7)
cf. Platycarya sp.	Juglandaceae, Platycarya	L	Köhler and Uhl (2014; p. 23, pl. 6, fig. 4; pl. 7, fig. 1)
Fagus deucalionis	Fagaceae, Fagus	D	Köhler and Uhl (2014; p. 23, pl. 6, fig. 9)
Fagus saxonica	Fagaceae, Fagus	L	Köhler and Uhl (2014; p. 24, pl. 6, fig. 8; textfig. 10)
Quercus lonchitis	Fagaceae, Quercus	L	Köhler and Uhl (2014; p. 24, pl. 6, fig. 10; textfig. 11)
Betula dryadum	Betulaceae, Betula	D	Köhler and Uhl (2014; p. 25, pl. 8, figs 1, 2)
Carpinus cordataeformis	Betulaceae, Carpinus	D	Köhler and Uhl (2014; p. 25, pl. 8, fig. 9)
Carpinus grandis	Betulaceae, Carpinus	L	Köhler and Uhl (2014; p. 26, pl. 8, figs 3–8; textfig. 12, 13)
Ostrya atlantidis	Betulaceae, Ostrya	L	Köhler and Uhl (2014; p. 27, pl. 8, figs 10–12)
Actinidia conspicuaeformis	Actinidiaceae, Actinidia	D	Köhler and Uhl (2014; p. 28, pl. 9, fig. 1)
Craigia bronnii	Malvaceae, Craigia	D	Köhler and Uhl (2014; p. 28, pl. 9, fig. 2)
Dombeyopsis lobata	Malvaceae, Dombeyopsis	L	Köhler and Uhl (2014; p. 29, pl. 9, figs 3–5)
Tilia gigantea	Malvaceae, Tilia	L	Köhler and Uhl (2014; p. 30, pl. 9, fig. 6)
Salix varians	Salicaceae, Salix	L	Köhler and Uhl (2014; p. 30, pl. 10, figs 2, 3; textfig. 14)
Diospyros brachysepala	Ebenaceae, Diospyros	Cx	Köhler and Uhl (2014; p. 31, pl. 10, fig. 1)
Crataegus sp.	Rosaceae, Crataegus	L	Köhler and Uhl (2014; p. 31, pl. 10, fig. 4)
Pyracantha kräuselii	Rosaceae, Pyracantha	L	Köhler and Uhl (2014; p. 32, pl. 10, fig. 6)
Rosa lignitum	Rosaceae, Rosa	L	Köhler and Uhl (2014; p. 32, pl. 10, fig. 5)
Leguminosae gen. et sp. indet.	Fabaceae	L	Köhler and Uhl (2014; p. 33, pl. 11, figs 1–3)
Leguminocarpum sp. 1	Fabaceae	D	Köhler and Uhl (2014; p. 33, pl. 11, figs 5, 6)
Leguminocarpum sp. 2	Fabaceae	D	Köhler and Uhl (2014; p. 33, pl. 11, fig. 4)
Alangium enspelense	Cornaceae, Alangium	D	Köhler and Uhl (2014; p. 33, pl. 11, figs 7–11; textfig. 15)
Cornus studeri	Cornaceae, Cornus	L	Köhler and Uhl (2014; p. 34, pl. 11, figs 13, 14)
Sloanea artocarpites	Elaeocarpaceae, Sloanea	L	Köhler and Uhl (2014; p. 35, pl. 11, fig. 12)
Ampelopsis hibschii	Vitaceae, Ampelopsis	L	Köhler and Uhl (2014; p. 35, pl. 12, fig. 1)
Parthenocissus boveyana	Vitaceae, Parthenocissus	D	Köhler and Uhl (2014; p. 36, pl. 12, fig. 3)
Parthenocissus sp.	Vitaceae, Parthenocissus	L	Köhler and Uhl (2014; p. 36, pl. 12, fig. 2)
Vitis lusatica	Vitaceae, Vitis	D	Köhler and Uhl (2014; p. 36, pl. 12, figs 4, 5)
Acer campylopterix	Sapindaceae, Acer	D	Köhler and Uhl (2014; p. 36, pl. 12, fig. 6)
Acer integerrimum	Sapindaceae, Acer	L	Köhler and Uhl (2014; p. 37, pl. 13, fig. 4; textfig. 16A)
Acer integrilobum	Sapindaceae, Acer	L	Köhler and Uhl (2014; p. 37, pl. 13, fig. 4; textfig. 16B)
Acer sepultum	Sapindaceae, Acer	D	Köhler and Uhl (2014; p. 38, pl. 12, fig. 7)
Acer tricuspidatum	Sapindaceae, Acer	L	Köhler and Uhl (2014; p. 38, pl. 13, fig. 2; textfig. 16C)
Acer tricuspidatum f. crenatifolium	Sapindaceae, Acer	L	Köhler and Uhl (2014; p. 40, pl. 13, figs 5, 6; textfig. 16D)
Toddalia latisiliquata	Rutaceae, Toddalia	D	Köhler and Uhl (2014; p. 40, pl. 12, figs 11, 12)
Toddalia maii	Rutaceae, Toddalia	D	Köhler and Uhl (2014; p. 40, pl. 12, figs 8, 9)
Dicotylophyllum sp. 1	Dicotyl	L	Köhler and Uhl (2014; p. 41, pl. 10, fig. 7)
Caldesia provenitia	Alismataceae, Caldesia	D	Köhler and Uhl (2014; p. 41, pl. 12, fig. 10)
Stratiotes amarus	Hydrocharitaceae, Stratiotes	D	Köhler and Uhl (2014; p. 41, pl. 14, fig. 1)
Potamogeton corticosus	Potamogetonaceae, Potamogeton	D	Köhler and Uhl (2014; p. 42, pl. 12, figs 13, 14)
Groenlandia pescheri	Potamogetonaceae, Groenlandia	D	Köhler and Uhl (2014; p. 42, pl. 12, fig. 15); Uhl and Poschmann (2018; p. 63, pls 1–6)
Epipremites ornatus	Araceae, Epipremites	D	Köhler and Uhl (2014; p. 42, pl. 14, fig. 12)
Scirpus longispermus	Cyperaceae, Scirpus	D	Köhler and Uhl (2014; p. 43, pl. 14, figs 3, 4; pl. 15, figs 1–3)
Cyperaceae vel Poaceae	Cyperaceae vel Poaceae	L	Köhler and Uhl (2014; p. 43, pl. 14, fig. 5)
cf. Zingiberophyllum	Zingiberaceae vel Musaceae	L	Köhler and Uhl (2014; p. 43, pl. 14, figs 6, 7)
Note: This table lists the original taxonomy and affiliation of previously described and/or illustrated plant macrofossils from Enspel by Köhler and Uhl (2014) and Uhl and Poschmann (2018) and is not revised in any way. C = Cuticle, Cx = Calyx, D = Diaspore/fruit/seed, F = Frond, Fb = Foliar branch, It = infructescence, L = leaf, Nd = Needle leaf, Nvl = Non-vascular leaf.
Köhler J, Uhl D. 2014. Die Blatt-und Karpoflora der oberoligozänen Fossillagerstätte Enspel:(Westerwald, Rheinland-Pfalz, W-Deutschland). Mainzer naturwissenschaftliches Archiv / Beiheft 35: 1–87. Naturhistorisches Museum Mainz, Landessammlung für Naturkunde Rheinland-Pfalz.
Uhl D, Poschmann M. 2018. Groenlandia pescheri sp. nov.(Potamogetonaceae) from the Late Oligocene Fossil-Lagerstätte Enspel (Westerwald, Germany). Acta Palaeobotanica, 58(1), 61-72.

## Sheet: S5 Microflora
Table S5. The microflora of Enspel
Taxon	Affiliation	References
Algae
Botryococcus cf. brauniii	Botryococcaceae, Botyococcus braunii	Herrmann (2010, p. 32, figs 3b, d)
Cleistosphaeridium lacustre	Dinoflagellata	Herrmann (2010, p. 34, fig. 3a)
Dinophytae sp.	Dinoflagellata	Herrmann (2010, p. 34, fig. 3c)
Diatom shell	Diatom	Herrmann (2010, fig. 3f)
Pediastrum cf. boryantum	Hydrodictyaceae	Herrmann (2010, fig. 3e)
Ovoidites ligneolus ssp. ligneolus	Zygnemataceae	Herrmann (2010, p. 32, fig. 3g)
Ovoidites cyclus	Zygnemataceae	Herrmann (2010, p. 32, fig. 3i)
Ovoidites elongatus ssp. elongatus	Zygnemataceae	Herrmann (2010, p. 32, fig. 3h)
Ferns and allies
Concavisporites pseudopartitus	Gleicheniaceae ?	Herrmann et al. (2009, p. 37, pl. 1, fig. 1)
Leiotriletes maxoides ssp. minoris	Schizeaceae	Herrmann et al. (2009, p. 38, pl. 1, fig. 5)
Leiotriletes sp.	Schizeaceae	Herrmann et al. (2009, p. 38)
Stereisporites cingulatus ssp. cingulatus	Sphagnaceae, Sphagnum	Herrmann et al. (2009, p. 40, pl. 1, fig. 6)
Stereisporites involutus	Sphagnaceae, Sphagnum	Herrmann et al. (2009, p. 40, pl. 1, fig. 3)
Stereisporites sp.	Sphagnaceae, Sphagnum	Herrmann et al. (2009, p. 40, pl. 1, fig. 4)
Intrapunctisporis cf. balinkaensis	Lygodiaceae, Lygodium	Herrmann et al. (2009, p. 41, pl. 1, fig. 2)
Trilites corruvalatus	Lygodiaceae, Lygodium	Herrmann et al. (2009, p. 41, pl. 1, fig. 7)
Trilites multivallatus	Lygodiaceae, Lygodium	Herrmann et al. (2009, p. 41, pl. 1, fig. 11)
Echinatisporis longiechinus	Selaginellaceae, Selaginella	Herrmann et al. (2009, p. 42, pl. 1, fig. 14)
Echinatisporis echinoides ssp. echinoides	Selaginellaceae, Selaginella	Herrmann et al. (2009, p. 42, pl. 1, fig. 13)
Baculatisporites primarius	Osmundaceae, Osmunda	Herrmann et al. (2009, p. 43, pl. 1, fig. 8)
Baculatisporites quintus	Osmundaceae, Osmunda	Herrmann et al. (2009, p. 43, pl. 1, fig. 12)
Retitriletes oligocaenicus	Lycopodiaceae, Lycopodium	Herrmann et al. (2009, p. 44, pl. 1, figs 9, 10)
Rudolphisporis rudolphi	Anthocerotaceae	Herrmann et al. (2009, p. 44, pl. 2, fig. 1)
Mecsekisporites miocaenicus	Pteridaceae, Anogramma	Herrmann et al. (2009, p. 46, pl. 1, fig. 16)
cf. Mecsekisporites sp.	Adiantaceae ?	Herrmann et al. (2009, p. 46, pl. 1, fig. 15)
Cicatricosisporites paradorogensis	Schizeaceae	Herrmann et al. (2009, p. 46, pl. 2, fig. 2)
Corrugatisporites graphicus	Lygodiaceae, Lygodium	Herrmann et al. (2009, p. 47, pl. 2, fig. 4)
Polypodiaceoisporites gracillimus	Selaginellaceae, Pteridaceae, Cyathaceae	Herrmann et al. (2009, p. 47, pl. 2, fig. 5)
Polypodiaceoisporites torosus	Pteridaceae, Pteris	Herrmann et al. (2009, p. 48, pl. 2, fig. 7)
Muerrigerisporis monstrans	Selaginellaceae, Selaginella	Herrmann et al. (2009, p. 48, pl. 2, fig. 3)
Muerrigerisporis sp. 1	Selaginellaceae ?	Herrmann et al. (2009, p. 48, pl. 2, fig. 8)
Muerrigerisporis sp. 2	Selaginellaceae ?	Herrmann et al. (2009, p. 48, pl. 2, fig. 10)
Verrucingulatisporites undulatus ssp. undulatus	Pteridaceae, Pteris	Herrmann et al. (2009, p. 49, pl. 2, fig. 9)
Bifacialisporites murensis	Lygodiaceae, Lygodium	Herrmann et al. (2009, p. 49, pl. 2, fig. 6)
Bifacialisporites medius	Schizeaceae	Herrmann et al. (2009, p. 49, pl. 2, fig. 11)
Camarozonosporites semilevis	Lycopodiaceae, Lycopodium	Herrmann et al. (2009, p. 50, pl. 2, fig. 12)
Laevigatosporites haardti ssp. haardti	Thelypteridaceae	Herrmann et al. (2009, p. 50)
Laevigatosporites pseudodiscordatus	Thelypteridaceae ?	Herrmann et al. (2009, p. 51, pl. 2, fig. 14)
Laevigatosporites sp. 1		Herrmann et al. (2009, p. 51, pl. 3, fig. 11)
Polypodiites secundus parasecundus		Herrmann et al. (2009, p. 51, pl. 2, fig. 13)
Extrapunctatosporis seydaenis	Athyrium, Polypodium, Thelypteris, Pteris	Herrmann et al. (2009, p. 52, pl. 3, figs 1, 2)
Extrapunctatosporis cf. minimus	Athyrium, Polypodium, Thelypteris, Pteris	Herrmann et al. (2009, p. 52)
Verrucatosporites favus ssp. favus	Pleopeltis, Davallioides	Herrmann et al. (2009, p. 54, pl. 3, fig. 10)
Verrucatosporites favus pseudosecundus	Polypodiaceae	Herrmann et al. (2009, p. 54, pl. 3, fig. 4)
Verrucatosporites megafavus	Polypodiaceae, Polypodium	Herrmann et al. (2009, p. 54, pl. 3, fig. 3)
Perinomonoletes cf. goersbachensis	Asplenium, Athyrium, Blechnum	Herrmann et al. (2009, p. 55, pl. 3, figs 5, 7, 9)
Corrusporis granotuberculatus	Bryophyta	Herrmann et al. (2009, p. 55, pl. 3, fig. 8)
Corrusporis cf. tuberculatus tuberculatus	Bryophyta	Herrmann et al. (2009, p. 55, pl. 3, fig. 6)
cf. Corrusporis globoverrucatus	Bryophyta	Herrmann et al. (2009, p. 56, pl. 3, fig. 11)
Gymnosperms
Zonalapollenites igniculus	Pinaceae, Tsuga	Herrmann et al. (2009, p. 56)
Zonalapollenites maximus	Pinaceae, Tsuga	Herrmann et al. (2009, p. 57, pl. 4, fig. 1)
Zonalapollenites verrucatus	Pinaceae, Tsuga	Herrmann et al. (2009, p. 57, pl. 4, fig. 2)
Pityosporites microalatus	Pinaceae, Cathaya	Herrmann et al. (2009, p. 57, pl. 4, fig. 3)
Pityosporites labdacus pseudocristatus	Pinaceae, Pinus	Herrmann et al. (2009, p. 58, pl. 4, figs 5, 6)
Abiespollenites cedroides	Pinaceae, Abies vel Cedrus	Herrmann et al. (2009, p. 60, pl. 4, fig. 4)
Abiespollenites latisaccatus	Pinaceae, Abies vel Keteleeria	Herrmann et al. (2009, p. 60, pl. 5, fig. 1)
Piceapollis planoides	Pinaceae, Picea	Herrmann et al. (2009, p. 62, pl. 5, fig. 4)
Piceapollis tobolicus	Pinaceae, Picea	Herrmann et al. (2009, p. 62, pl. 4, fig. 7)
Picea sp.	Pinaceae, Picea	Wuttke et al. (2024, p. 1007, fig. 3d–f)
Pinuspollenites labdacus	Pinaceae, Pinus	Herrmann et al. (2009, p. 62, pl. 5, fig. 5)
Pinuspollenites sp.	Pinaceae, Pinus	Herrmann et al. (2009, p. 63, pl. 5, figs 2, 3)
Pinus subgenus Pinus	Pinaceae, Pinus	Wuttke et al. (2024, p. 1004, fig. 3a–c)
Cedripites miocaenicus	Pinaceae, Cedrus	Herrmann et al. (2009, p. 63, pl. 5, fig. 6)
Podocarpidites podocarpoides	Podocarpaceae	Herrmann et al. (2009, p. 64, pl. 6, fig. 1)
Inaperturopollenites concedipites	Cupressaceae, Glyprostrobus, Taxodium	Herrmann et al. (2009, p. 64, pl. 6, fig. 2)
Inaperturopollenites cf. verrupapillatus	Cupressaceae, Glyprostrobus, Taxodium	Herrmann et al. (2009, p. 65, pl. 6, fig. 7)
Inaperturopollenites sp.	Cupressaceae ?	Herrmann et al. (2009, p. 66, pl. 6, fig. 4)
Sequoiapollenites largus	Cryptomeria, Sequoiadendron, Metasequoia	Herrmann et al. (2009, p. 66, pl. 6, figs 5, 6)
Sciadopityspollenites serratus	Sciadopityaceae, Sciadopitys	Herrmann et al. (2009, p. 67, pl. 6, fig. 3)
Ephedripites (Distachyapites) tertiarius	Ephedraceae, Ephedra	Herrmann et al. (2009, p. 67, pl. 6, fig. 11)
Ephedripites (Ephedripites) wolkenbergensis	Ephedraceae, Ephedra	Herrmann et al. (2009, p. 68, pl. 6, fig. 10)
Angiosperms
Magnolipollis neogenicus ssp. neogenicus	Magnoliaceae, Magnolia	Herrmann et al. (2010, p. 11, pl. 7, fig. 1)
Quercoidites henrici	Fagaceae, Quercus	Herrmann et al. (2010, p. 11, pl. 7, fig. 2)
Quercoidites asper	Fagaceae, Quercus	Herrmann et al. (2010, p. 12, pl. 7, fig. 6)
Quercoidites microhenrici	Fagaceae, Quercus	Herrmann et al. (2010, p. 14, pl. 7, fig. 5)
Quercoidites sp. 1	Fagaceae, Quercus	Herrmann et al. (2010, p. 14, pl. 7, figs 7, 10)
Quercoidites sp. 2	Fagaceae, Quercus	Herrmann et al. (2010, p. 14, pl. 7, fig. 3)
Araliaceoipollenites reticuloides	Araliaceae, Hedera	Herrmann et al. (2010, p. 15, pl. 7, figs 4 ,11)
Ilexpollenites iliacus	Aquifoliaceae, Ilex	Herrmann et al. (2010, p. 15, pl. 7, fig. 8)
Ilexpollenites margaritatus	Aquifoliaceae, Ilex	Herrmann et al. (2010, p. 16, pl. 7, fig. 9)
Tricolpopollenites liblarensis	Fagaceae	Herrmann et al. (2010, p. 16, pl. 7, fig. 17)
Aceripollenites striatus	Sapindaceae, Acer	Herrmann et al. (2010, p. 17, pl. 7, fig. 12)
Tricolporopollenites cingulum ssp. pusillus	Castanea, Castanopsis, Lithocarpus	Herrmann et al. (2010, p. 17, pl. 7, fig. 15)
Tricolporopollenites edmundi	Mastixiaceae	Herrmann et al. (2010, p. 18, pl. 7, figs 21, 22)
Tricolporopollenites marcodurensis	Amelopsis, Cayratia, Cissus, Parthenocissus	Herrmann et al. (2010, p. 18, pl. 7, fig. 24)
Tricolporopollenites megaexactus ssp. brühlensis	Cyrillaceae, Clethraceae	Herrmann et al. (2010, p. 19, pl. 7, fig. 18)
Tricolporopollenites megaexactus ssp. exactus	Cyrillaceae, Clethraceae	Herrmann et al. (2010, p. 20, pl. 7, fig. 20)
Tricolporopollenites microreticulatus	Oleacaeae, Fraxinus	Herrmann et al. (2010, p. 20, pl. 7, figs 13, 14)
Tricolporopollenites pseudocingulum	Anacardiaceae, Rhus	Herrmann et al. (2010, p. 21, pl. 7, figs 19, 23)
Tricolporopollenites retiformis	Salicaceae, Salix	Herrmann et al. (2010, p. 21, pl. 7, fig. 16)
Tricolporopollenites striatoreticulatus	?	Herrmann et al. (2010, p. 22, pl. 8, figs 1, 2)
Tricolporopollenites sp. 1	?	Herrmann et al. (2010, p. 22, pl. 8, fig. 4)
Tricolporopollenites sp. 2	?	Herrmann et al. (2010, p. 24, pl. 8, fig. 3)
Tricolporopollenites sp. 3	?	Herrmann et al. (2010, p. 24, pl. 8, figs 13, 14)
Tricolporopollenites sp. 4	?	Herrmann et al. (2010, p. 24, pl. 8, figs 5, 6)
Tricolporopollenites sp. 5	?	Herrmann et al. (2010, p. 24, pl. 8, figs 7, 8)
Artemisiaepollenites sellularis	Asteraceae, Artemisia	Herrmann et al. (2010, p. 24, pl. 8, figs 11, 12)
Faguspollenites verus	Fagaceae, Fagus	Herrmann et al. (2010, p. 25, pl. 8, fig. 23)
Faguspollenites gemmatus	Fagaceae, Fagus	Herrmann et al. (2010, p. 25, pl. 8, fig. 19)
Faguspollenites minor	Fagaceae, Fagus	Herrmann et al. (2010, p. 26, pl. 8, fig. 20)
Faguspollenites subtilis	Fagaceae, Fagus	Herrmann et al. (2010, p. 26, pl. 8, figs 24, 25)
Fagus sp.	Fagaceae, Fagus	Wuttke et al. (2024, p. 1008, fig. 3j–l)
Nyssapollenites kruschi ssp. accessorius	Nyssaceae, Nyssa	Herrmann et al. (2010, p. 26, pl. 8, figs 21, 22)
Nyssapollenites kruschi ssp. analepticus	Nyssaceae, Nyssa	Herrmann et al. (2010, p. 27, pl. 8, figs 15, 16)
Compositoipollenites sp. 1	Asteraceae ?	Herrmann et al. (2010, p. 27, pl. 8, fig. 9)
Compositoipollenites sp. 2	Asteraceae ?	Herrmann et al. (2010, p. 28, pl. 8, fig. 10)
Alangiopollis barghoornianum	Cornaceae, Alangium	Herrmann et al. (2010, p. 28, pl. 9, figs 1, 6)
Symplocoipollenites vestibulum ssp. vestibulum	Symplocaceae, Symplocos	Herrmann et al. (2010, p. 30, pl. 8, figs 17, 18)
Symplocoipollenites vestibulum ssp. ceciliensis	Symplocaceae, Symplocos	Herrmann et al. (2010, p. 30, pl. 9, fig. 2)
Tetracolporopollenites sapotoides	Sapotaceae, Planchonella	Herrmann et al. (2010, p. 31, pl. 9, figs 4, 5)
Tetracolporopollenites biconus	Sapotaceae	Herrmann et al. (2010, p. 31, pl. 9, fig. 9)
Tetracolporopollenites manifestus	Sapotaceae	Herrmann et al. (2010, p. 31, pl. 9, figs 7, 8)
Tetracolporopollenites obscursus	Sapotaceae	Herrmann et al. (2010, p. 32, pl. 9, fig. 3)
Graminidites subtiliglobus	Poaceae	Herrmann et al. (2010, p. 32, pl. 9, fig. 14)
Graminidites cf. pseudogramineus	Poaceae	Herrmann et al. (2010, p. 32, pl. 9, fig. 17)
Graminidites sp.	Poaceae	Herrmann et al. (2010, p. 33, pl. 9, fig. 10)
Cyperaceaepollis neogenicus	Cyperaceae, Carex, Cladium	Herrmann et al. (2010, p. 33, pl. 9, fig. 12)
Cyperaceaepollis piriformis	Cyperaceae, Carex, Cladium	Herrmann et al. (2010, p. 33, pl. 9, fig. 11)
Sparganiaceaepollenites sparganioides	Typhaceae, Typha	Herrmann et al. (2010, p. 34, pl. 9, fig. 15)
Sparganiaceaepollenites magnoides	Typhaceae, Sparganium	Herrmann et al. (2010, p. 34, pl. 9, fig. 13)
Iteapollis angustiporus	Iteaceae, Itea	Herrmann et al. (2010, p. 35, pl. 9, fig. 16)
Carpinuspollenites carpinoides	Betulaceae, Carpinus, Ostrya	Herrmann et al. (2010, p. 35, pl. 10, figs 1, 2)
Lonicerapollis gallwitzi	Caprifoliaceae, Lonicera, Triosetum	Herrmann et al. (2010, p. 36, pl. 10, fig. 4)
Momipites punctatus	Juglandaceae, Engelhardia	Herrmann et al. (2010, p. 38, pl. 10, fig. 5)
Platycarya miocaenicus	Juglandaceae, Playtycarya	Herrmann et al. (2010, p. 39, pl. 10, fig. 3)
Intratriporopollenites instructus	Malvaceae, Tilia	Herrmann et al. (2010, p. 39, pl. 10, figs 6, 7)
Intratriporopollenites insculptus	Malvaceae, Brownlowioideae	Herrmann et al. (2010, p. 40)
Intratriporopollenites minimus	Malvaceae	Herrmann et al. (2010, p. 40, pl. 10, figs 8, 12)
Trivestibulopollenites betuloides	Betulaceae, Betula	Herrmann et al. (2010, p. 40, pl. 10, fig. 10)
Triatriopollenites rurensis	Myricaceae, Myrica	Herrmann et al. (2010, p. 41, pl. 10, fig. 11)
Triatriopollenites bituitus	Myricaceae, Myrica	Herrmann et al. (2010, p. 41, pl. 10, fig. 15)
Caryapollenites simplex	Juglandaceae, Carya	Herrmann et al. (2010, p. 42, pl. 10, fig. 16)
Extratriporopollenites pseudogranifer ssp. pseudogranifer	Myricaceae, Betulaceae, Juglandaceae, Ulmaceae	Herrmann et al. (2010, p. 43, pl. 10, figs 13, 14)
Triporopollenites sp. 1	?	Herrmann et al. (2010, p. 43, pl. 10, fig. 17)
Triporopollenites sp. 2	?	Herrmann et al. (2010, p. 43, pl. 10, fig. 18)
Triporopollenites sp. 3	?	Herrmann et al. (2010, p. 43, pl. 10, fig. 20)
Triporopollenites sp. 4	Juglandaceae ? , Carya ?	Herrmann et al. (2010, p. 43, pl. 10, fig. 19)
Triporopollenites sp. 5	Urticaceae ?, Moraceae ?	Herrmann et al. (2010, p. 44, pl. 10, fig. 23)
Alnipollenites verus	Betulaceae, Alnus	Herrmann et al. (2010, p. 44, pl. 10, fig. 22)
Polyporopollenites undulosus	Ulmaceae, Ulmus	Herrmann et al. (2010, p. 45, pl. 10, fig. 21)
Polyporopollenites verrucatus ssp. major	Ulmaceae, Ulmus, Zelkova	Herrmann et al. (2010, p. 46)
Polyporopollenites verrucatus ssp. minor	Ulmaceae, Ulmus, Zelkova	Herrmann et al. (2010, p. 46, pl. 10, fig. 26)
Ulmus sp.	Ulmaceae, Ulmus	Wuttke et al. (2024, p.1007, fig. 3g–i)
Pterocaryapollenites stellatus	Juglandaceae, Pterocarya	Herrmann et al. (2010, p. 46, pl. 10, figs 24, 25)
Pterocaryapollenites mecsekensis	Juglandaceae, Pterocarya	Herrmann et al. (2010, p. 47, pl. 10, fig. 9)
Chenopodipollis multiplex	Chenopodiaceae	Herrmann et al. (2010, p. 88, pl. 11, fig. 3)
Periporopollenites stigmosus	Altingiaceae, Liquidambar	Herrmann et al. (2010, p. 48, pl. 11, fig. 1)
Periporopollenites orientaliformis	Altingiaceae, Liquidambar	Herrmann et al. (2010, p. 48, pl. 11, fig. 2)
Multiporopollenites maculosus	Juglandaceae, Juglans	Herrmann et al. (2010, p. 49, pl. 11, fig. 5)
Plantaginacearumpollis miocaenicus	Plantaginaceae, Plantago	Herrmann et al. (2010, p. 50, pl. 11, fig. 8)
Ericipites baculatus	Ericaceae	Herrmann et al. (2010, p. 50, pl. 11, fig. 6)
Ericipites callidus	Ericaceae	Herrmann et al. (2010, p. 51, pl. 11, fig. 7)
Ericipites erecius	Ericaceae	Herrmann et al. (2010, p. 51, pl. 11, fig. 4)
Note: This table lists the original taxonomy and generic affiliation of previously described and/or illustrated palynomorphs from Enspel by Herrmann et al. (2009, 2010), Herrmann (2010), and Wuttke et al. (2024) and is not revised in any way. The assignments of genera into families has been updated according to current status in POWO (2024).
Herrmann M, Ashraf AR, Uhl D, Mosbrugger V. 2009. Die oberoligozäne Palynoflora der Bohrung Enspel 1996/1 (Westerwald, W-Deutschland)–Teil 1: Sporen und Gymnospermen. Mainzer geowissenschaftliche Mitteilungen 37: 33–76.
Herrmann M, Ashraf AR, Uhl D, Mosbrugger V. 2010. Die oberoligozäne Palynoflora der Bohrung Enspel 1996/1 (Westerwald, W-Deutschland)–Teil 2: Angiospermen und Paläökologie. Mainzer geowissenschaftliche Mitteilungen 38: 9–60.
Herrmann M. 2010. Palaeoecological reconstruction of the late Oligocene Maar Lake of Enspel, Germany using lacustrine organic walled algae. Palaeobiodiversity and Palaeoenvironments, 90(1), 29-37.
Wuttke M, Poschmann MJ, Wappler T, Bouchal JM, Geier C, Ulrich S, Grímsson F, 2024. Pollen-feeding in a giant pelobatid tadpole from the late Oligocene of Enspel, Germany. Palaeobiodiversity and Palaeoenvironments, 104(4), 999-1026.

## Sheet: S6 Paleoflora Combined
Table S6. The fossil flora of Enspel
Family (or group)	Genus
Ferns and allies
Anthocerotaceae
Bryophyta
Sphagnaceae	Sphagnum
Lycopodiaceae	Lycopodium
Selaginellaceae	Selaginella
Dryopteridaceae	Rumohra
Lygodiaceae	Lygodium
Osmundaceae	Osmunda
Polypodiaceae	Polypodium
Pteridaceae	Anogramma
	Pteris
Schizeaceae
Thelypteridaceae	Pronephrium
Gymnosperms
Ephedraceae	Ephedra
Cephalotaxaceae	Cephalotaxus
Cupressaceae	Tetraclinis
Pinaceae	Cathaya
	Cedrus
	Picea
	Pinus
	Tsuga
Sciadopityaceae	Sciadopitys
Taxaceae	Taxus
Angiosperms - monocts and allies
Araceae	†Epipremnites
Alismataceae	Caldesia
Cyperaceae	Scirpus
Hydrocharitaceae	Stratiotes
Lauraceae	†Daphnogene
	†Laurophyllum
Magnoliaceae	Liriodendron
	Magnolia
Poaceae
Potamogetonaceae	Potamogeton
	Groenlandia
Typhaceae	Typha
	Sparganium
Angiosperms - dicots and allies
Actinidiaceae	Actinidia
Altingiaceae	Liquidambar
Anacardiaceae	Rhus
Aquifoliaceae	Ilex
Araliaceae	Hedera
Asteraceae	Artemisia
Betulaceae	Alnus
	Betula
	Carpinus
	Ostrya
Berberidaceae	Mahonia
Caprifoliaceae
Cercidiphyllaceae	Cercidiphyllum
Chenopodiaceae
Cornaceae	Alangium
	Cornus
Ebenaceae	Diospyros
Elaeocarpaceae	Sloanea
Ericaceae
Fabaceae	†Leguminocarpum
Fagaceae	Fagus
	Castaneoideae indet.
	Quercus
Iteaceae	Itea
Juglandaceae	Carya
	Cyclocarya
	Engelhardia
	Juglans
	Playtycarya
	Pterocarya
Malvaceae	Craigia
	†Dombeyopsis
	Tilia
	Brownlowioideae
Myricaceae	Myrica
Nyssaceae	Nyssa
Oleacaeae	Fraxinus
Plantaginaceae	Plantago
Platanaceae	Platanus
Rosaceae	Crataegus
	Pyracantha
	Rosa
Rutaceae	Toddalia
Sabiaceae	Meliosma
Salicaceae	Salix
Sapindaceae,	Acer
Symplocaceae	Symplocos
Ulmaceae	Ulmus
	Zelkova
Vitaceae	Ampelopsis
	Parthenocissus
	Vitis
Note: This table lists only families and genera of plants that have a reliable fossil record from Enspel based on Herrmann et al. (2009, 2010; microfossils), Herrmann (2010; microfossils), Kohler and Uhl (2014; macrofossils), Uhl and Poschmann (2018; macrofssils), and Wuttke et al. (2024; microfossils). Doubtful records or fossils suggesting multiple family or generic affiliations have been elimi…
Herrmann M, Ashraf AR, Uhl D, Mosbrugger V. 2009. Die oberoligozäne Palynoflora der Bohrung Enspel 1996/1 (Westerwald, W-Deutschland)–Teil 1: Sporen und Gymnospermen. Mainzer geowissenschaftliche Mitteilungen 37: 33–76.
Herrmann M, Ashraf AR, Uhl D, Mosbrugger V. 2010. Die oberoligozäne Palynoflora der Bohrung Enspel 1996/1 (Westerwald, W-Deutschland)–Teil 2: Angiospermen und Paläökologie. Mainzer geowissenschaftliche Mitteilungen 38: 9–60.
Herrmann M. 2010. Palaeoecological reconstruction of the late Oligocene Maar Lake of Enspel, Germany using lacustrine organic walled algae. Palaeobiodiversity and Palaeoenvironments, 90(1), 29-37.
Köhler J, Uhl D. 2014. Die Blatt-und Karpoflora der oberoligozänen Fossillagerstätte Enspel:(Westerwald, Rheinland-Pfalz, W-Deutschland). Mainzer naturwissenschaftliches Archiv / Beiheft 35: 1–87. Naturhistorisches Museum Mainz, Landessammlung für Naturkunde Rheinland-Pfalz.
Uhl D, Poschmann M. 2018. Groenlandia pescheri sp. nov.(Potamogetonaceae) from the Late Oligocene Fossil-Lagerstätte Enspel (Westerwald, Germany). Acta Palaeobotanica, 58(1), 61-72.
Wuttke M, Poschmann MJ, Wappler T, Bouchal JM, Geier C, Ulrich S, Grímsson F, 2024. Pollen-feeding in a giant pelobatid tadpole from the late Oligocene of Enspel, Germany. Palaeobiodiversity and Palaeoenvironments, 104(4), 999-1026.

## Sheet: S7 Ecology Paleoflora
Table S7. Systematic list of micro- and macrofloral elements from Enspel and their ecological characteristics
Family (or group)	Genus	Life form	Leaf persistence	Primary pollination	Primary dispersal	Habitat	Vegetation units	Climate zones
Ferns and allies
Anthocerotaceae		Thallo-chamaephytes / hornwort	N.A.	N.A.	Anemochory	Bogs, swamp, crevasses, riparian forests, lowland and upland forests, conifer forests	VU2–VU7	Cosmopolitan
Bryophyta		Thallo-chamaephytes / moss	N.A.	N.A.	Anemochory	Bogs, swamp, crevasses, riparian forests, lowland and upland forests, conifer forests	VU2–VU7	Cosmopolitan
Sphagnaceae	Sphagnum	Thallo-chamaephytes / bog moss	N.A.	N.A.	Anemochory	Bogs, swamp, conifer forests	VU2, VU3, VU7	Cosmopolitan
Lycopodiaceae	Lycopodium	Thallo-chamaephytes / clubmoss	N.A.	N.A.	Anemochory	Indifferent, wide ecological range	VU2–VU7	Cosmopolitan
Selaginellaceae	Selaginella	Thallo-chamaephytes / spikemoss	N.A.	N.A.	Anemochory	Indifferent, wide ecological range	VU2–VU7	Cosmopolitan
Dryopteridaceae	Rumohra	Phanerophyte to hemicryptophyte / wood fern	N.A.	N.A.	Anemochory	Riparian forests, well-drained lowland and upland forests	VU4–VU6	Subtropical, temperate, tropical
Lygodiaceae	Lygodium	Epiphyte-hemicryptophyte / fern	N.A.	N.A.	Anemochory	Riparian forests, well-drained lowland and upland forests	VU4–VU6	Tropical, subtropical, temperate
Osmundaceae	Osmunda	Geophyte / hemicryptophyte / fern	N.A.	N.A.	Anemochory	Swamp, riparian forests, well-drained lowland and upland forests	VU3–VU6	Cosmopolitan
Polypodiaceae	Polypodium	Geophyte / hemicryptophyte / fern	N.A.	N.A.	Anemochory	Epilithic, epiphytic in swamp and wet forests at low to middle elevation	VU3–VU6	Temperate, subtropical, tropical
Pteridaceae	Anogramma	Geophyte / hemicryptophyte / fern	N.A.	N.A.	Anemochory	Riparian forests, well-drained lowland and upland forests	VU4–VU6	Temperate, subtropical
	Pteris	Geophyte / hemicryptophyte / fern	N.A.	N.A.	Anemochory	Forests from sea level to high mountains, rare in open and rocky outcrops	VU0, VU2–VU6	Tropical, subtropical, temperate
Schizeaceae		Chamaeophyte / hemicryptophyte / fern	N.A.	N.A.	Anemochory	Riparian forests, well-drained lowland and upland forests	VU4–VU6	Tropical, subtropical, temperate
Thelypteridaceae	Pronephrium	Geophyte / hemicryptophyte / fern	N.A.	N.A.	Anemochory	Riparian forests, well-drained lowland and upland forests	VU4–VU6	Tropical, subtropical
Gymnosperms
Ephedraceae	Ephedra	Phanerophyte / shrub	Evergreen	Anemophily / entomophily	Anemochory	Open light forests	VU0, VU5, VU7	Temperate, subtropical
Cephalotaxaceae	Cephalotaxus	Phanerophyte / tree / shrub	Evergreen	Anemophily	Endozoochory	Riparian forests, well-drained lowland, upland, and conifer forests	VU4–VU7	Temperate, subtropical
Cupressaceae	Tetraclinis	Phanerophyte / tree	Evergreen	Anemophily	Anemochory	Well-drained lowland forest	VU5	Subtropical
Pinaceae	Cathaya	Phanerophyte / tree	Evergreen	Anemophily	Anemochory	Riparian, well-drained lowland, foothill to upland forests	VU4–VU6	Subtropical
	Cedrus	Phanerophyte / tree	Evergreen	Anemophily	Anemochory	Well drained lowland and upland forests	VU7	Temperate, subtropical
	Picea	Phanerophyte / tree	Evergreen	Anemophily	Anemochory	Swamp, well-drained lowland and upland forests	VU3, VU7	Boreal, temperate, subtropical
	Pinus	Phanerophyte / tree	Evergreen	Anemophily	Anemochory	Indifferent, wide ecological range	VU0, VU2–VU7	Boreal, temperate, subtropical
	Tsuga	Phanerophyte / tree	Deciduous / evergreen	Anemophily	Anemochory	Well-drained lowland, upland, and conifer forests	VU5–VU7	Temperate, subtropical
Sciadopityaceae	Sciadopitys	Phanerophyte / tree	Evergreen	Anemophily	Anemochory	Bogs, swamp, well-drained lowland, upland, and conifer forests	VU2–VU7	Temperate, subtropical
Taxaceae	Taxus	Phanerophyte / tree / shrub	Evergreen	Anemophily	Endozoochory	Riparian forests, well-drained lowland, upland, and conifer forests	VU4–VU7	Temperate, subtropical, boreal
Monocts and allies
Araceae	†Epipremnites	N.A.	N.A.	N.A.	N.A.	N.A.	N.A.
Alismataceae	Caldesia	Hydrophyte / herb	N.A.	Entomophily	Hydrochory	Lakes, ponds, marshes	VU1, VU2	Tropical, subtropical, temperate
Cyperaceae	Scirpus	Hemicryptophyte / herb	N.A.	Anemophily	Anemochory	Wet depressions, bogs, marhes, moist meadows, riparian forest	VU1–VU4	Cosmopolitan
Hydrocharitaceae	Stratiotes	Hydrophyte / herb	N.A.	Entomophily	Hydrochory	Aquatic	VU1	Temperate
Lauraceae	†Daphnogene	Phanerophyte / tree / shrub	N.A.	N.A.	N.A.	Well-drained lowland forests	VU5	Subtropical, tropical
	†Laurophyllum	Phanerophyte / tree / shrub	N.A.	N.A.	N.A.	Well-drained lowland forests	VU5	Subtropical, tropical
Magnoliaceae	Liriodendron	Phanerophyte / tree	Deciduous	Entomophily	Anemochory	Well-drained lowland forests	VU5	Subtropical, temperate
	Magnolia	Phanerophyte / tree / shrub	Deciduous / evergreen	Entomophily	Endozoochory	Riparian, well-drained lowland forests	VU4, VU5	Tropical, subtropical, temperate
Poaceae		Therophyte to hemicryptophyte / herb	N.A.	Anemophily	Anemo-, endozoo-, exozoochory	Indifferent, wide ecological range	VU0, VU2–VU7	Cosmopolitan
Potamogetonaceae	Groenlandia	Hydrophyte / herb	N.A.	Anemo-, hydrophily	Hydrochory	Aquatic	VU1	Temperate, subtropical
	Potamogeton	Hydrophyte / herb	N.A.	Anemophily	Hydro-, endozoo-, exozoochory	Aquatic	VU1	Cosmopolitan
Typhaceae	Sparganium	Helophyte / herb	N.A.	Anemophily	Hydrochory	Aquatic, bogs, wet meadows	VU1, VU2	Temperate, boreal, subtropical
	Typha	Helophyte / herb	N.A.	Anemophily	Anemochory	Aquatic (marsh), bogs, swamp and riparian forests	VU1–VU4	Cosmopolitan
Dicots and allies
Actinidiaceae	Actinidia	Phanerophyte / liana	Deciduous	Entomophily	Endozoochory	Riparian forests, well-drained lowland and upland forests	VU4–VU6	Subtropical, temperate, tropical
Altingiaceae	Liquidambar	Phanerophyte / tree	Deciduous	Anemophily	Anemochory	Riparian and well-drained lowland forests	VU4, VU5	Subtropical, temperate
Anacardiaceae	Rhus	Phanerophyte / tree / shrub	Deciduous / evergreen	Entomophily	Endozoochory	Riparian forests, well-drained lowland and upland forests	VU4–VU6	Subtropical, temperate, tropical
Aquifoliaceae	Ilex	Phanerophyte / tree / shrub	Deciduous / evergreen	Entomophily	Endozoochory	Riparian, well-drained lowland and upland forests	VU4–VU6	Tropical, subtropical, temperate
Araliaceae	Hedera	Phanerophyte / liana	Evergreen	Entomophily	Endozoochory	Riparian, well-drained lowland forests	VU4, VU5	Subtropical, temperate
Asteraceae	Artemisia	Hemicryptophyte / herb	N.A.	Anemophily	Anemochory	Open, steppe, dry meadows, well-drained lowland and upland forests	VU0, VU2, VU5–VU7	Cosmopolitan
Betulaceae	Alnus	Phanerophyte / tree	Deciduous	Anemophily	Anemochory	Swamp, riparian forests	VU3, VU4	Boreal, temperate, subtropical
	Betula	Phanerophyte / tree	Deciduous	Anemophily	Anemochory	Swamp, riparian, well-drained lowland and upland forests	VU3–VU5	Boreal, temperate, subtropical
	Carpinus	Phanerophyte / tree	Deciduous	Anemophily	Anemochory	Well-drained lowland forests	VU5	Temperate, subtropical
	Ostrya	Phanerophyte / tree	Deciduous	Anemophily	Anemochory	Well-drained lowland forests	VU5	Subtropical, temperate
Berberidaceae	Mahonia (now Berberis)	Phanerophyte / shrub	Deciduous / evergreen	Entomophily	Endozoochory	Riparian forests, well-drained lowland and upland forests	VU4–VU6	Subtropical, temperate
Caprifoliaceae		Phanerophyte / shrub / liana	Deciduous / evergreen	Entomophily	Endozoochory	Riparian forests, well-drained lowland and upland forests	VU4–VU6	Cosmopolitan
Cercidiphyllaceae	Cercidiphyllum	Phanerophyte / tree	Deciduous	Anemophily	Anemochory	Well-drained lowland and upland forests	VU5, VU6	Subtropical, temperate
Chenopodiaceae		Hemicrypto-, therophyte / herb	N.A.	Anemophily	Anemochory	Open, dry meadows	VU0	Cosmopolitan
Cornaceae	Alangium	Phanerophyte / tree / shrub	Deciduous / evergreen	Entomophily	Endozoochory	Open forests, well-drained lowland and upland forests	VU0, VU5, VU6	Tropical, subtropical, temperate
	Cornus	Phanerophyte / tree / shrub	Deciduous	Entomophily	Endozoochory	Swamp forests, well-drained lowland forests	VU3, VU5	Temperate, boreal, subtropical, tropical
Ebenaceae	Diospyros	Phanerophyte / tree / shrub	Deciduous / evergreen	Entomophily	Endozoochory	Swamp, riparian, well-drained lowland and upland forests	VU3, VU4–VU6	Tropical, subtropical, temperate
Elaeocarpaceae	Sloanea	Phanerophyte / tree / shrub	Evergreen	Entomophily	Endozoochory	Riparian, well-drained lowland and upland forests	VU4–VU6	Tropical, subtropical
Ericaceae		Phanero-, Chamaeophyte / tree / shrub / herb	Deciduous / evergreen	Entomophily	Anemo-, auto-, endozoochory	Indifferent, wide range	N.A.	Cosmopolitan
Fabaceae	†Leguminocarpum	N.A.	N.A.	N.A.	N.A.	N.A.	N.A.	N.A.
Fagaceae	Fagus	Phanerophyte / tree	Deciduous	Anemophily	Dyschory	Well-drained lowland and upland forests	VU5, VU6	Temperate, subtropical
	Castaneoideae indet.	Phanerophyte / tree / shrub	Deciduous	Anemo-, Entomophily	Dyschory	Well-drained lowland forests	VU5	Tropical, subtropical, temperate
	Quercus	Phanerophyte / tree / shrub	Deciduous / evergreen	Anemophily	Dyschory	Well-drained lowland and upland forests	VU5, VU6	Temperate, subtropical
Iteaceae	Itea	Phanerophyte / tree / shrub	Deciduous / evergreen	Entomophily	Anemochory	Swamp, riparian, well-drained lowland and upland forests	VU3–VU6	Subtropical, temperate
Juglandaceae	Carya	Phanerophyte / tree	Deciduous	Entomophily	Dyschory	Riparian, well-drained lowland and upland forests	VU3–VU5	Subtropical, temperate
	Cyclocarya	Phanerophyte / tree	Deciduous	Anemophily	Anemochory	Well-drained lowland and upland forests	VU5, VU6	Subtropical, temperate
	Engelhardia	Phanerophyte / tree	Deciduous / evergreen	Anemo-, Entomophily	Anemochory	Well-drained lowland forests	VU5	Tropical, subtropical
	Juglans	Phanerophyte / tree	Deciduous	Entomophily	Dyschory	Riparian and well-drained lowland forests	VU4, VU5	Temperate, subtropical, tropical
	Platycarya	Phanerophyte / tree	Deciduous	Anemo-, Entomophily	Anemochory	Riparian, well-drained lowland and upland forests	VU5, VU6	Subtropical, temperate, tropical
	Pterocarya	Phanerophyte / tree	Deciduous	Anemophily	Anemochory	Riparian and well-drained lowland forests	VU4, VU5	Subtropical, temperate, tropical
Malvaceae	Craigia	Phanerophyte / tree	Deciduous	Entomophily	Anemochory	Swamp, riparian, well-drained lowland and upland forests	VU2–VU6	Subtropical
	†Dombeyopsis	N.A.	N.A.	N.A.	N.A.	N.A.	N.A.
	Tilia	Phanerophyte / tree	Deciduous	Anemo-, Entomophily	Anemochory	Well-drained lowland and upland forests	VU5, VU6	Temperate, subtropical
	Brownlowioideae	N.A.	N.A.	N.A.	N.A.	Well-drained lowland forests	VU5	Tropical, subtropical
Myricaceae	Myrica (inl. Morella)	Phanerophyte / tree / shrub	Deciduous / evergreen	Anemophily	Endozoochory	Swamp, riparian, well-drained lowland forests	VU3–VU5	Temperate, subtropical, boreal, tropical
Nyssaceae	Nyssa	Phanerophyte / tree	Deciduous	Anemo-, Entomophily	Endozoochory / hydrochory	Swamp, well-drained lowland and upland forests	VU3, VU5, VU6	Subtropical, temperate, tropical
Oleacaeae	Fraxinus	Phanerophyte / tree	Deciduous / evergreen	Anemophily	Anemochory	Open shrubs, riparian, low and upland forests	VU0, VU4–VU6	Temperate, subtropical, boreal, tropical
Plantaginaceae	Plantago	Hemicryptophyte / herb	N.A.	Anemo-, Entomophily	Anemo-, endozoo-, epizoochory	Open habitats, meadows, shrublands, wet meadows, river banks, wet valleys, from low- to uplands	VU0, VU2, VU4, VU8	Cosmopolitan
Platanaceae	Platanus	Phanerophyte / tree	Deciduous / evergreen	Anemophily	Anemochory	Swamp, riparian forests	VU3, VU4	Subtropical, temperate, tropical
Rosaceae	Crataegus	Phanerophyte / tree / shrub	Deciduous	Entomophily	Endozoochory	Riparian and well-drained lowland forests	VU4, VU5	Temperate, boreal, subtropical, tropical
	Pyracantha	Phanerophyte / shrub	Evergreen	Entomophily	Endozoochory	Open habitats and shrublands, river banks, mixed upland forests	VU0, VU4, VU6, VU7	Temperate, subtropical, tropical
	Rosa	Phanerophyte / shrub / liana	Deciduous / evergreen	Entomophily	Endozoochory	Riparian, lowland wetland forests, well-drained lowland and upland forests	VU4–VU7	Cosmopolitan
Rutaceae	Toddalia (now incl. in Zanthoxylum)	Phanerophyte / tree / shrub / liana	Deciduous / evergreen	Entomophily	Endozoochory	Riparian, lowland wetland forests, upland forests	VU4–VU6	Tropical, subtropical
Sabiaceae	Meliosma	Phanerophyte / tree / shrub	Deciduous / evergreen	Entomophily	Endozoochory	Well drained lowland to upland forests, ravines, along streams	VU4, VU5, VU6	Tropical, subtropical, temperate
Salicaceae	Salix	Phanerophyte / tree / shrub	Deciduous	Anemo-, Entomophily	Anemochory / hydrochory	Swamp, riparian forests	VU3, VU4	Cosmopolitan
Sapindaceae,	Acer	Phanerophyte / tree / shrub	Deciduous / evergreen	Anemo-, Entomophily	Anemochory	Swamp, well-drained lowland and upland forests	VU3, VU5, VU6	Temperate, boreal, subtropical, tropical
Symplocaceae	Symplocos	Phanerophyte / tree / shrub	Deciduous / evergreen	Entomophily	Endozoochory	Swamp, riparian, well-drained lowland and upland forests	VU3–VU6	Subtropical, tropical, temperate
Ulmaceae	Ulmus	Phanerophyte / tree	Deciduous / evergreen	Anemophily	Anemochory / endozoochory	Riparian, well-drained lowland and upland forests	VU0, VU4– VU6	Temperate, boreal, subtropical, tropical
	Zelkova	Phanerophyte / tree / shrub	Deciduous	Anemophily	Anemochory	Riparian, well-drained lowland forests	VU0, VU4, VU5	Subtropical, temperate
Vitaceae	Ampelopsis	Phanerophyte / shrub / liana	Deciduous	Entomophily	Endozoochory	Riparian, well-drained lowland and upland forests	VU4, VU5, VU6	Subtropical, tropical, temperate
	Parthenocissus	Phanerophyte / shrub / liana	Deciduous / evergreen	Entomophily	Endozoochory	Swamp, riparian forests	VU3, VU4	Temperate, subtropical, tropical, boreal
	Vitis	Phanerophyte / shrub / liana	Deciduous / evergreen	Anemo-, Entomophily	Endozoochory	Riparian, well-drained lowland forests	VU4, VU5	Subtropical, temperate, boreal
Note: Information on taxa extracted from Ferguson et al. (1998, table 1), Knobloch and Konzalová (1998, table 2), Grímsson and Denk (2007, table 3), Denk (2016, table 1 to 4), Denk et al. (2017, table 1), Bouchal et al. (2020, table 2), and Geier et al. (2022, table 2). VU0: open habitats, steppe-like meadows, or shrublands; VU1: Aquatic; VU2: Bogs, wet meadows; VU3: Swamp forests; VU4: Riparian …
Bouchal, J. M., Güner, T. H., Velitzelos, D., Velitzelos, E., & Denk, T. (2020). Messinian vegetation and climate of the intermontane Florina–Ptolemais–Servia Basin, NW Greece inferred from palaeobotanical data: how well do plant fossils reflect past environments?. Royal Society Open Science, 7(5), 192067.
Denk, T. (2016). Palaeoecological interpretation of the late Miocene landscapes and vegetation of northern Greece: A comment to Merceron et al., 2016 (Geobios 49, 135–146). Geobios, 49(6), 423-431.
Denk, T., Güner, T. H., Kvaček, Z., & Bouchal, J. M. (2017). The early Miocene flora of Güvem (Central Anatolia, Turkey): a window into early Neogene vegetation and environments in the Eastern Mediterranean. Acta Palaeobotanica, 57(2), 237-338.
Ferguson, D. K., Pingen, M., Zetter, R., & Hofmann, C. C. (1998). Advances in our knowledge of the Miocene plant assemblage from Kreuzau, Germany. Review of Palaeobotany and Palynology, 101(1-4), 147-177.
Geier, C., Bouchal, J. M., Ulrich, S., Gross, M., Zetter, R., Denk, T., & Grímsson, F. (2022). Paleovegetation and paleoclimate inferences of the early late Sarmatian palynoflora from the Gleisdorf Fm. at Gratkorn, Styria, Austria. Review of Palaeobotany and Palynology, 307, 104767.
Grímsson, F., & Denk, T. (2007). Floristic turnover in Iceland from 15 to 6 Ma–extracting biogeographical signals from fossil floral assemblages. Journal of Biogeography, 34(9), 1490-1504.
Knobloch, E., & Konzalová, M. (1998). Comparison of the Eocene plant assemblages of Bohemia (Czech Republic) and Saxony (Germany). Review of Palaeobotany and Palynology, 101(1-4), 29-41.

## Sheet: S8 Paleovegetation Enspel
Table S8. Vegetation units of the Enspel paleoflora
Aquatic vegetation	Backswamp and riparian forest and temporally flooded lake margin		Well-drained lowland forest and lake margin	Well-drained lowland forest and lake margin	Well-drained lowland and foothill forest	Montane forest
Caldesia	Bryophyta		Bryophyta	Crataegus	Carpinus	Bryophyta
Scirpus	Lycopodium		Lycopodium	Pyracantha	Ostrya	Lycopodium
Stratiotes	Selaginella		Selaginella	Rosa	Mahonia	Selaginella
Groenlandia	Rumohra		Rumohra	Toddalia	Cercidiphyllum	Osmunda
Potamogeton	Lygodium		Lygodium	Meliosma	Alangium	Pteris
	Osmunda		Osmunda	Salix	Cornus	Ephedra
	Pteris		Anogramma	Acer	Diospyros	Cephalotaxus
Swamp and bog vegetation	Schizeaceae		Pteris	Symplocos	Sloanea	Cedrus
Sphagnum	Pronephrium		Schizeaceae	Ulmus	Ericaceae	Picea
Pteris	Cephalotaxus		Pronephrium	Zelkova	Fagus	Pinus
Pinus	Cathaya		Cephalotaxus	Ampelopsis	Castanoideae	Tsuga
Sciadopitys	Picea		Cathaya	Parthenocissus	Quercus	Sciadopitys
Caldesia	Pinus		Pinus	Vitis	Itea	Taxus
Scirpus	Sciadopitys		Sciadopitys		Carya	Poaceae
Poaceae	Taxus		Taxus	Well-drained lowland and foothill forest	Cyclocarya	Artemisia
Sparganium	Scirpus		Scirpus		Engelhardia	Betula
Typha	Magnolia		Daphnogene	Bryophyta	Juglans	Ericaceae
Artemisia	Poaceae		Laurophyllum	Lycopodium	Platycarya	Plantago
Betula	Sparganium		Magnolia	Selaginella	Pterocarya	Crataegus
Cornus	Typha		Poaceae	Rumohra	Tilia	Pyracantha
Diospyros	Actinidia		Actinidia	Lygodium	Brownlowioideae	Rosa
Ericaceae	Liquidambar		Liquidambar	Osmunda	Fraxinus	Salix
Itea	Rhus		Rhus	Anogramma	Plantago
Myrica	Ilex		Ilex	Pteris	Platanus
Nyssa	Hedera		Hedera	Schizeaceae	Pyracantha
Plantago	Alnus		Alnus	Pronephrium	Rosa	Open vegetation
Salix	Betula		Betula	Ephedra	Toddalia
Acer	Cornus		Mahonia	Cephalotaxus	Meliosma	Pteris
Symplocos	Diospyros		Cercidiphyllum	Tetraclinis	Acer	Ephedra
Parthenocissus	Sloanea		Alangium	Cathaya	Symplocos	Pinus
	Ericaceae		Cornus	Pinus	Ulmus	Poaceae
	Itea		Diospyros	Tsuga	Zelkova	Artemisia
Lake margin	Carya		Sloanea	Sciadopitys	Ampelopsis	Betula
Scirpus	Myrica		Ericaceae	Taxus	Parthenocissus	Chenopodiaceae
Poaceae	Nyssa		†Leguminocarpum	Daphnogene		Alangium
Sparganium	Fraxinus		Itea	Laurophyllum		Ericaceae
Typha	Plantago		Carya	Liriodendron		Fraxinus
	Platanus		Juglans	Magnolia		Plantago
	Crataegus		Pterocarya	Poaceae		Pyracantha
	Salix		Tilia	Actinidia		Salix
	Acer		Myrica	Rhus
	Symplocos		Nyssa	Ilex
	Ulmus		Fraxinus	Hedera
	Ampelopsis		Plantago	Artemisia
	Parthenocissus		Platanus	Betula
AZONAL VEGETATION			ZONAL VEGETATION
Notes: This table lists only families and genera of plants that have a reliable fossil record from Enspel based on (Herrmann et al., 2009, 2010); microfossils), (Herrmann, 2010); microfossils), (Köhler & Uhl, 2014); macrofossils), (Uhl & Poschmann, 2018); macrofossils), and (Wuttke et al., 2024); microfossils). Doubtful records or fossils suggesting multiple family or generic affiliations have be…
Herrmann M, Ashraf AR, Uhl D, Mosbrugger V. 2009. Die oberoligozäne Palynoflora der Bohrung Enspel 1996/1 (Westerwald, W-Deutschland)–Teil 1: Sporen und Gymnospermen. Mainzer geowissenschaftliche Mitteilungen 37: 33–76.
Herrmann M, Ashraf AR, Uhl D, Mosbrugger V. 2010. Die oberoligozäne Palynoflora der Bohrung Enspel 1996/1 (Westerwald, W-Deutschland)–Teil 2: Angiospermen und Paläökologie. Mainzer geowissenschaftliche Mitteilungen 38: 9–60.
Herrmann M. 2010. Palaeoecological reconstruction of the late Oligocene Maar Lake of Enspel, Germany using lacustrine organic walled algae. Palaeobiodiversity and Palaeoenvironments, 90(1), 29-37.
Köhler J, Uhl D. 2014. Die Blatt-und Karpoflora der oberoligozänen Fossillagerstätte Enspel:(Westerwald, Rheinland-Pfalz, W-Deutschland). Mainzer naturwissenschaftliches Archiv / Beiheft 35: 1–87. Naturhistorisches Museum Mainz, Landessammlung für Naturkunde Rheinland-Pfalz.
Uhl D, Poschmann M. 2018. Groenlandia pescheri sp. nov.(Potamogetonaceae) from the Late Oligocene Fossil-Lagerstätte Enspel (Westerwald, Germany). Acta Palaeobotanica, 58(1), 61-72.
Wuttke M, Poschmann MJ, Wappler T, Bouchal JM, Geier C, Ulrich S, Grímsson F, 2024. Pollen-feeding in a giant pelobatid tadpole from the late Oligocene of Enspel, Germany. Palaeobiodiversity and Palaeoenvironments, 104(4), 999-1026.
